# Supplementary material for: Infrastructure for Sustainable Protein Innovation: A Global Value Chain Framework for CDMOs in Fermentation-Based Biomanufacturing
Source: Foods. 2026 Apr 13;15(8):1341. doi: 10.3390/foods15081341 (PMC13114431; doi:10.3390/foods15081341)
Supplement: Supplementary file 1 [file foods-15-01341-s001.zip]

Archive with 1 entries (1 files):
- foods-4213523-supplementary.pdf
